# Supplementary material for: Alterations in Intestinal Brush Border Membrane Functionality and Bacterial Populations Following Intra-Amniotic Administration (Gallus gallus) of Nicotinamide Riboside and Its Derivatives
Source: Nutrients. 2022 Jul 29;14(15):3130. doi: 10.3390/nu14153130 (PMC9370700; doi:10.3390/nu14153130)
Supplement: Supplementary file 1 [file nutrients-14-03130-s001.zip]

Archive with 1 entries (1 files):
- nutrients-1722599-supplementary.pdf
